# Supplementary material for: Dietary Intake of Flavonoids Associated with Sleep Problems: An Analysis of Data from the National Health and Nutrition Examination Survey, 2007–2010
Source: Brain Sci. 2023 May 29;13(6):873. doi: 10.3390/brainsci13060873 (PMC10296398; doi:10.3390/brainsci13060873)
Supplement: Supplementary file 1 [file brainsci-13-00873-s001.zip]

Archive with 1 entries (1 files):
- brainsci-2327150-supplementary.pdf
